# Supplementary material for: UXT chaperone prevents proteotoxicity by acting as an autophagy adaptor for p62-dependent aggrephagy
Source: Nat Commun. 2021 Mar 29;12:1955. doi: 10.1038/s41467-021-22252-7 (PMC8007730; doi:10.1038/s41467-021-22252-7)
Supplement: Supplementary file 3 — Supplementary Data 1 [file 41467_2021_22252_MOESM3_ESM.xlsx]

## Sheet: clone & oligo
	Clones & primers used for cloning
	Clone	vector	primer F	primer F sequence (5' → 3')	primer R	primer R sequence (5' → 3')	note	expected product size
	pOTB7-UXT	pOTB7					perchased from KIRBB
	pcDNA3-HA-UXT	pcDNA3	UXT_EcoRI_F	GTGTGCTGGAATTCGCGACGCCCCCTAAGC	UXT_ApaI_R	GTGTGCTGGGGCCCTCAATGGTGAGGCTTC	restriction-enzyme base cloning	21kDa
	pcDNA3-HA-UXT(L50A)	pcDNA3	UXT-L50A_F	ggccaaatacGCTcaactgagaaatgtc	UXT-L50A_R	GACATTTCTCAGTTGAGCGTATTTGGCC	site-directed mutagenesis	21kDa
	pcDNA3-HA-UXT(L50A/L59A)	pcDNA3	UXT-L59A_F	gtcattgagcgaGCCcaggaagctaagc	UXT-L59A_R	GCTTAGCTTCCTGGGCTCGCTCAATGAC	site-directed mutagenesis	21kDa
	pcDNA3-HA-UXT(L50P)	pcDNA3	UXT-L50P_F	ggccaaatacCCTcaactgagaaatgtc	UXT-L50P_R	GACATTTCTCAGTTGAGGGTATTTGGCC	site-directed mutagenesis	21kDa
	pcDNA3-HA-UXT(L50P/L59P)	pcDNA3	UXT-L59P_F	gtcattgagcgaCCCcaggaagctaagc	UXT-L59P_R	GCTTAGCTTCCTGGGGTCGCTCAATGAC	site-directed mutagenesis	21kDa
	pEGFP-c1-UXT	pEGFP-c1	UXT_EcoRI_F2	CGGCGGCGAATTCAGCGACGCCCCCTAAGC	UXT_EcoRI_R2	GTGTGCTGGGGCCCTCAATGGTGAGGCTTC	restriction-enzyme base cloning	46kDa
	pEGFP-c1-UXT(L50A)	pEGFP-c1	UXT-L50A_F	ggccaaatacGCTcaactgagaaatgtc	UXT-L50A_R	GACATTTCTCAGTTGAGCGTATTTGGCC	site-directed mutagenesis	46kDa
	pEGFP-c1-UXT(L50A/L59A)	pEGFP-c1	UXT-L59A_F	gtcattgagcgaGCCcaggaagctaagc	UXT-L59A_R	GCTTAGCTTCCTGGGCTCGCTCAATGAC	site-directed mutagenesis	46kDa
	pEGFP-c1-UXT(L50P)	pEGFP-c1	UXT-L50P_F	ggccaaatacCCTcaactgagaaatgtc	UXT-L50P_R	GACATTTCTCAGTTGAGGGTATTTGGCC	site-directed mutagenesis	46kDa
	pEGFP-c1-UXT(L50P/L59P)	pEGFP-c1	UXT-L59P_F	gtcattgagcgaCCCcaggaagctaagc	UXT-L59P_R	GCTTAGCTTCCTGGGGTCGCTCAATGAC	site-directed mutagenesis	46kDa
	pmCherry-c1-UXT	pmCherry-c1					sub-cloning from EGFP-UXT	45.9kDa
	pmCherry-c1-UXT(L50A/L59A)	pmCherry-c1					sub-cloning from EGFP-UXT(L50A/L59A)	45.9kDa
	pmCherry-c1-UXT(L50P/L59P)	pmCherry-c1					sub-cloning from EGFP-UXT(L50P/L59P)	45.9kDa
	pEXY-UXT-eYFP-10xHis	pEXY	UXT_BamHI_F	CGGGATCCATGgcgacgccccctaagcggcg	UXT_XbaI_R	GCTCTAGAatggtgaggcttctctggga	restriction-enzyme base cloning	48.7kDa
	pEGFP-n3-SOD1-GFP	pEGFP-n3					provided by S.M. Kang	43.7kDa
	pEGFP-n3-SOD1(A4V)-GFP	pEGFP-n3					provided by S.M. Kang	43.7kDa
	pEGFP-n3-SOD1(G93A)-GFP	pEGFP-n3					provided by S.M. Kang	43.7kDa
	Lenti CRISRP v2-p62(p62KO-1)	Lenti CRISRP v2	p62_CRISPR_BsmBI_F1	CACCGCGGGTCCGGGACCCTGCGAG	p62_CRISPR_BsmBI_R1	AAACCTCGCAGGGTCCCGGACCCG	restriction-enzyme base cloning
	Lenti CRISRP v2-p62(p62KO-2)	Lenti CRISRP v2	p62_CRISPR_BsmBI_F2	CACCGTAGTGCGCCTGGAAGCCGCC	p62_CRISPR_BsmBI_R2	AAACGGCGGCTTCCAGGCGCACTA	restriction-enzyme base cloning
	pcDNA3-HA-p62	pcDNA3					Nat Commun 9(1):3291	63kDa
	pcDNA3-HA-p62(△ZZ)	pcDNA3	p62△ZZ_F	CCCCAATGTGATCACCAAGCTCGCATT	p62△ZZ_R	AATGCGAGCTTGGTGATCACATTGGGG	site-directed mutagenesis	58.7kDa
	pcDNA3-HA-p62(△LB)	pcDNA3	p62△LB_F	GGGCTTGCACCGGGGGCACGAGGATCCGAG	p62△LB_R	CTCGGATCCTCGTGCCCCCGGTGCAAGCCC	site-directed mutagenesis	55.9kDa
	pcDNA3.1-FLAG-p62	pcDNA3.1 (+)	p62_HindIII_F	CCCAAGCTTgcgtcgctcaccgtgaaggc	p62_XhoI_R	CCGCTCGAGttacaacggcgggggatgctt	restriction-enzyme base cloning	65kDa
	pcDNA3.1-FLAG-p62(△LB)	pcDNA3.1(+)	p62△LB_F	GGGCTTGCACCGGGGGCACGAGGATCCGAG	p62△LB_R	CTCGGATCCTCGTGCCCCCGGTGCAAGCCC	site-directed mutagenesis	57.9kDa
	pcDNA3.1-FLAG-p62(△ZZ-LB)	pcDNA3.1(+)	p62 △ZZ-LB_F	cgccccgcaacatggtggaggatccgagtgtgaa	p62 △ZZ-LB_R	ttcacactcggatcctccaccatgttgcggggcg	site-directed mutagenesis	53.5kDa
	pcDNA3.1-FLAG-p62-2(resistant WT)	pcDNA3.1(+)	p62 resistant_F	ccgggaccctgcgagAGActgctgagccgggtg	p62 resistant_R	cacccggctcagcagTCTctcgcagggtcccgg	site-directed mutagenesis	65kDa
	pcDNA3.1-FLAG-p62-2(resistant △ZZ)	pcDNA3.1(+)	p62 resistant_F	ccgggaccctgcgagAGActgctgagccgggtg	p62 resistant_R	cacccggctcagcagTCTctcgcagggtcccgg	site-directed mutagenesis	60.7kDa
	pcDNA3.1-FLAG-p62-2(resistant △LB)	pcDNA3.1(+)	p62 resistant_F	ccgggaccctgcgagAGActgctgagccgggtg	p62 resistant_R	cacccggctcagcagTCTctcgcagggtcccgg	site-directed mutagenesis	57.9kDa
	pcDNA3.1-FLAG-p62-2(resistant△ZZ-LB)	pcDNA3.1(+)	p62 resistant_F	ccgggaccctgcgagAGActgctgagccgggtg	p62 resistant_R	cacccggctcagcagTCTctcgcagggtcccgg	site-directed mutagenesis	53.5kDa
	pEGFP-n3-p62	pEGFP-n3	p62_EcoRI_F	CGGAATTCatggcgtcgctcaccgtg	p62_KpnI_R	CGGggtacccaacggcgggggatg	restriction-enzyme base cloning	89.7kDa
	FuGW-p62 WT-GFP	FuGW	p62_EcoRI_F	CGGAATTCatggcgtcgctcaccgtg	GFP_AgeI_R	ctaccggtttacttgtacagctc	restriction-enzyme base cloning	89.7kDa
	FuGW-p62(△ZZ-LB)-GFP	FuGW	p62 △ZZ-LB_F	cgccccgcaacatggtggaggatccgagtgtgaa	p62 △ZZ-LB_R	ttcacactcggatcctccaccatgttgcggggcg	site-directed mutagenesis	78.3kDa
	FuGW-p62(△LB)-GFP	FuGW	p62△LB_F	GGGCTTGCACCGGGGGCACGAGGATCCGAG	p62△LB_R	CTCGGATCCTCGTGCCCCCGGTGCAAGCCC	site-directed mutagenesis	81.9kDa
	FuGW-mCherry	FuGW	mCherry_stop_F	GCTTCGAATTCATAGACGCCCCCTAAGCGG	mCherry_stop_R	CCGCTTAGGGGGCGTCTATGAATTCGAAGC	site-directed mutagenesis	27.9kDa
	FuGW-mCherry-UXT	FuGW	mCherry_BamHI_F	GAGGATCCGCCACCATGGTGAGCAAGGGC	UXT_AgeI_R	ttaccggtTCAATGGTGAGGCTT	restriction-enzyme base cloning	45.9kDa
	pcDNA3-HA-p62(△2)	pcDNA3	HA-p62 △2_F	ttgcaccgggggcacaactggagcccacgt	HA-p62 △2_R	acgtgggctccagttgtgcccccggtgcaa	site-directed mutagenesis	58.4kDa
	pcDNA3-HA-p62(△3)	pcDNA3	HA-p62 △3_F	ttgcaccgggggcacctccggaaggtgaaa	HA-p62 △3_R	tttcaccttccggaggtgcccccggtgcaa	site-directed mutagenesis	60.6kDa
	pcDNA3-HA-p62(△4)	pcDNA3	HA-p62 △4_F	ttgcaccgggggcacctgtctgagggcttc	HA-p62 △4_R	gaagccctcagacaggtgcccccggtgcaa	site-directed mutagenesis	61.8kDa
	pcDNA3-FLAG-p62(△PB1)	pcDNA3	FLAG-p62△PB1_F	gacaagaagcttgcggagtgccggcgggac	FLAG-p62△PB1_R	gtcccgccggcactccgcaagcttcttgtc	site-directed mutagenesis	55kDa
	pcDNA3-HA-HSP70(HSPA1A)	pcDNA3	HSPA1A_EcoRI_F	GGAATTCGCCAAAGCCGCGGCGATCGGC	HSPA1A_Xho1R	CCGCTCGAGCTAATCTACCTCCTCAATGGT	restriction-enzyme base cloning	72.8kDa
	pcDNA3.1-HA-xenopus p62	pcDNA3.1(+)-N-HA					perchased from GenScript	63kDa
	pCS2+8cmcherry-X.UXT	pCS2+8nmcherry	X.UXT_F	AAAGGATCCATGGCGGGGCTGGGGCAC	W.UXT_R	TTTAATTAAACTTGGCACCTTTGTGTCATCCGGC	restriction-enzyme base cloning	44.9kDa
	pCS2+8cmcherry-(∆N)X.UXT	pCS2+8nmcherry	(∆N)X.UXT_F	AAAGGATCCATGCACAAGGTGCAGCGATACGAGG	W.UXT_R	TTTAATTAAACTTGGCACCTTTGTGTCATCCGGC	restriction-enzyme base cloning	44.5kDa
	Primers for qRT-PCR
	Target	Gene ID	Protein accesion	Name	Sequence	note
	UXT_HUMAN	8409	Q9UBK9	UXT forward	5'-GTGCTGGACCATCGAGACAAG-3’	targets both of UXT, mRNA transcript variant 1 (NM_153477.3) and 2 (NM_004182.3)
				UXT reverse	5'-CCACTGTGTCAACGAAGAAGTTA-3’
	ACTB_HUMAN	60	P60709	actin forward	5'-CATGTACGTTGCTATCCAGGC-3’	targets ACTB, mRNA (NM_001101)
				actin reverse	5'-CTCCTTAATGTCACGCACGAT-3’
	siRNA
	Name	Source	Cat # or Sequence
	si-UXT-1	ThermoFisher	s15967
	si-UXT-2	ThermoFisher	s15968
	si-p62	ThermoFisher	s16960
	si-Control	GenePharma	UUCUCCGAACGUGUCACGUTT
	Morpholino
	Name	End modification	Sequence
	Control	3'-Carboxyfluorescein	CCTCTTACCTCAGTTACAATTTATA
	Xenopus p62	3'-Carboxyfluorescein	ATAGGCTTTCACAGTGACCGGCATG
	Xenopus UXT	3'-Carboxyfluorescein	CCCAGCCCCGCCATCCCTTC

## Sheet: antibody
	antibody list	Source	Cat #	RRID	Dilution factor	Website	References
	Mouse monoclonal anti-Ubiquitin antibody	abcam	ab7254	RRID: AB_305802	1:200 (ICC)	https://www.abcam.com/ubiquitin-antibody-ubi-1-ab7254.html	Shin D et al., Mol Cell (2020) 77:164-179.e6 (PMID : 31732457)
	Rabbit monoclonal anti-Ubiquitin antibody	abcam	ab134953	RRID: AB_2801561	1:200 (ICC)	https://www.abcam.com/ubiquitin-antibody-epr8830-ab134953.html	Boivin M et al., EMBO J (2020) 39:e100574 (PMID : 31930538)
	Mouse monoclonal anti-p62 antibody	abcam	ab56416	RRID: AB_945626	1:2000 (WB), 1:500 (ICC)	https://www.abcam.com/sqstm1--p62-antibody-autophagosome-marker-ab56416.html	Ma YY et al., Cell Death Dis (2020) 11:200 (PMID : 32205851)
	Rabbit monoclonal anti-p62 antibody	abcam	ab109012	RRID: AB_2810880	1:2000 (WB), 1:500 (ICC)	https://www.abcam.com/sqstm1--p62-antibody-epr4844-autophagosome-marker-ab109012.html	Budzik JM et al., Elife (2020) 9:N/A(PMID : 31951200)
	Rabbit polyclonal anti-p62 antibody	abcam	ab101266	RRID:AB_10675814	2ug (IP)	https://www.abcam.com/sqstm1--p62-antibody-ab101266.html	Fischer K et al., Nat Commun (2020) 11(1):2306 (PMID : 32385399)
	Mouse polyclonal anti-UXT antibody	abcam	ab168678	N/A	1:500 (WB), 1:200 (ICC)	https://www.abcam.com/uxt-antibody-ab168678.html
	Rabbit polyclonal anti-UXT antibody	Sigma	AV51213	RRID: AB_1858709	1:1000 (WB)	https://www.sigmaaldrich.com/catalog/product/sigma/av51213?lang=ko&region=KR	Huang Y et al., Mol Biol Cell (2011) 22(8):1389-97 (PMID : 21307340)
	Rabbit monoclonal anti-LC3A/B antibody	Cell Signaling Technology	12741	RRID: AB_2617131	1:1000 (WB)	https://www.cellsignal.com/products/primary-antibodies/lc3a-b-d3u4c-xp-rabbit-mab/12741	Hoffmann-Conaway S et al., Elife (2020) 9:e56590 (PMID: 32364493)
	Rabbit monoclonal anti-ATG5 antibody	Cell Signaling Technology	12994	RRID: AB_2630393	1:1000 (WB)	https://www.cellsignal.com/products/primary-antibodies/atg5-d5f5u-rabbit-mab/12994	Wei C et al., Cell Death Dis (2020) 11(9):755 (PMID : 32934215)
	Mouse monoclonal anti-GAPDH antibody	Santa Cruz	sc-32233	RRID: AB_627679	1:2500 (WB)	https://www.scbt.com/ko/p/gapdh-antibody-6c5	Kim M et al., Nat Commun (2019) 10(1):3991 (PMID : 31488816)
	Rabbit polyclonal anti-Cleaved Caspase-3(Asp175) antibody	Cell Signaling Technology	9661	RRID: AB_2341188	1:300 (ICC)	https://www.cellsignal.com/products/primary-antibodies/cleaved-caspase-3-asp175-antibody/9661	Manzella G et al., Nat Commun (2020) 11(1):4629 (PMID : 32934208)
	Rabbit polyclonal anti-Acetylated alpha Tubulin(acetyl K40) antibody	abcam	ab125356	N/A	1:300 (IHC)	https://www.citeab.com/antibodies/1889621-ab125356-anti-acetylated-alpha-tubulin-acetyl-k40	Ferraz MAMM et al., Nat Commun (2018) 9(1):4934 (PMID : 30467383)
	Mouse monoclonal anti-GFP antibody	Santa Cruz	sc-9996	RRID: AB_627695	1:2500 (WB), 2µg (IP)	https://www.scbt.com/ko/p/gfp-antibody-b-2	Bolognesi B et al., Nat Commun (2019) 10(1):4162 (PMID : 31519910)
	Mouse monoclonal anti-FLAG antibody	Sigma	F1804	RRID: AB_262044	1:2500 (WB)	https://www.sigmaaldrich.com/catalog/product/sigma/f1804?lang=ko&region=KR	Liu D et al., Cell Death Differ (2019) 26(9):1735-1749 (PMID : 30568238)
	Rabbit polyclonal anti-HA antibody	Thermo Fisher	71-5500	RRID: AB_2533988	1:2000 (WB), 2µg (IP)	https://www.thermofisher.com/antibody/product/71-5500.html?CID=AFLCA-71-5500	Dadsena S et al., Nat Commun (2019) 10(1):1832 (PMID : 31015432)
	Anti-rabbit IgG-Alexa Fluor 350 antibody	Thermo Fisher	A11046	RRID: AB_2534101	1:400 (ICC)	https://www.thermofisher.com/antibody/product/Goat-anti-Rabbit-IgG-H-L-Cross-Adsorbed-Secondary-Antibody-Polyclonal/A-11046	Togo S et al., Oncotarget (2017) 8(21):34884-34895 (PMID: 28432274)
	Anti-mouse IgG-Alexa Fluor 350 antibody	Thermo Fisher	A11068	RRID: AB_2534112	1:400 (ICC)	https://www.thermofisher.com/antibody/product/Goat-anti-Mouse-IgG-H-L-Cross-Adsorbed-Secondary-Antibody-Polyclonal/A-11068	Dong LQ et al., Proc Natl Acad Sci U S A (2000) 97(10):5089-94 (PMID : 10792047)
	Anti-rabbit IgG Alexa 555 antibody	Thermo Fisher	A-31572	RRID: AB_162543	1:1000 (IHC)	https://www.thermofisher.com/antibody/product/Donkey-anti-Rabbit-IgG-H-L-Highly-Cross-Adsorbed-Secondary-Antibody-Polyclonal/A-31572	Iwamoto H et al., Cell Metab (2018) 28(1):104-117.e5 (PMID : 29861385)
	Anti-rabbit IgG-TRITC antibody	Jackson Laboratory	711-025-152	RRID: AB_2340588	1:400 (ICC)	https://www.jacksonimmuno.com/catalog/products/711-025-152	Harshuk-Shabso S et al., Nat Commun (2020) 11(1):5114 (PMID : 33037205)
	Anti-mouse IgG-TRITC antibody	Jackson Laboratory	715-025-151	RRID: AB_2340767	1:400 (ICC)	https://www.jacksonimmuno.com/catalog/products/715-025-151	Savino E et al., Cell Death Dis (2020) 11(10):856 (PMID : 33056987)
	Goat Anti-Mouse-HRP Conjugated	Thermo Fisher	31430	RRID: AB_228307	1:10000 (WB)	https://www.thermofisher.com/antibody/product/Goat-anti-Mouse-IgG-H-L-Secondary-Antibody-Polyclonal/31430	Goubert E et al., Front Mol Neurosci (2019) 12:12 (PMID : 30804751)
	Goat Anti-rabbit-HRP Conjugated	Thermo Fisher	31460	RRID: AB_228341	1:10000 (WB)	https://www.thermofisher.com/antibody/product/Goat-anti-Rabbit-IgG-H-L-Secondary-Antibody-Polyclonal/31460	Cao P et al., Nat Commun (2019) 10(1):3073 (PMID : 31300643)
	Normal mouse IgG	Santa Cruz	sc-2025	RRID: AB_737182	1:500 (ICC)	https://www.scbt.com/p/normal-mouse-igg?requestFrom=search	Lombardi AA et al., Nat Commun (2019) 10(1):4509 (PMID : 31586055)
	Normal rabbit IgG	Cell Signaling Technology	2729	RRID: AB_1031062	1:500 (ICC), 2µg (IP)	https://www.cellsignal.com/products/primary-antibodies/normal-rabbit-igg/2729?site-search-type=Products&N=4294956287&Ntt=normal+rabbit+igg&fromPage=plp&_requestid=370031	Wang Y et al., Nat Commun (2020) 11(1):3612 (PMID : 32681035)

## Sheet: chemical
	cell culture
	Dulbecco’s modified Eagle’s medium (DMEM)	HyClone	SH30243.01
	Fetal Bovine Serum (FBS)	Gibco	16000-044
	Penicillin-Streptomycin	HyClone	SV30010
	EBSS	HyClone	SH30029.02
	neurobasal medium	ThermoFisher	21103049
	B27 supplement (50x)	ThermoFisher	17504044
	GlutaMAX supplement (100x)	ThermoFisher	35050061
	5-Fluoro-2-deoxyuridine	Sigma	F0503
	Uridine	Sigma	U3003
	Nerve Growth Factor (NGF) 2.5S	Life Technologies	13257-019
	Trypsin-EDTA	Thermo Fisher	SH30042.01
	chemicals
	Triton X-100	Sigma-Aldrich	T9284
	Nonidet P-40 (NP-40)	Bio basic	NDB0385
	Sodium Dodecyl Sulfate (SDS)	Affymetrix	AAJ1822036
	Tris	Affymetrix	J75825
	Sodium chloride	Duchefa Biochemie	S0520.5000
	Tween20	Sigma	P1379
	HEPES	Sigma	H3375
	Methanol	Sigma	154903
	Glycine	Affymetrix	AAJ16407A7
	Bafilomycin A1	Sigma	B1793
	MG132	Sigma	M7449
	VER-155008	Sigma	SML0271
	Dimethyl Sulfoxide (DMSO)	Sigma	472301
	lipofectamine2000	invitrogen	11668019
	lipofectamine RNAiMAX	invitrogen	13778030
	polyethylenimine (PEI)	sigma	408727
	protein A agarose	ThermoFisher	20334
	protein G agarose	ThermoFisher	20399
	Lenti-X concentrator	Clontech	631231
