# Supplementary material for: UXT chaperone prevents proteotoxicity by acting as an autophagy adaptor for p62-dependent aggrephagy
Source: Nat Commun. 2021 Mar 29;12:1955. doi: 10.1038/s41467-021-22252-7 (PMC8007730; doi:10.1038/s41467-021-22252-7)
Supplement: Supplementary file 4 — Supplementary Code 1 [file 41467_2021_22252_MOESM4_ESM.zip]

Archive with 22 entries (19 files):
- Supplementary code 1/
- __MACOSX/._Supplementary code 1
- Supplementary code 1/.DS_Store
- __MACOSX/Supplementary code 1/._.DS_Store
- Supplementary code 1/test sample2.tif
- __MACOSX/Supplementary code 1/._test sample2.tif
- Supplementary code 1/test sample1.tif
- __MACOSX/Supplementary code 1/._test sample1.tif
- Supplementary code 1/expected output/
- __MACOSX/Supplementary code 1/._expected output
- Supplementary code 1/ap.m
- __MACOSX/Supplementary code 1/._ap.m
- Supplementary code 1/README.pdf
- __MACOSX/Supplementary code 1/._README.pdf
- Supplementary code 1/expected output/result.xls
- __MACOSX/Supplementary code 1/expected output/._result.xls
- Supplementary code 1/expected output/result/
- __MACOSX/Supplementary code 1/expected output/._result
- Supplementary code 1/expected output/result/test sample2.tif
- __MACOSX/Supplementary code 1/expected output/result/._test sample2.tif
- Supplementary code 1/expected output/result/test sample1.tif
- __MACOSX/Supplementary code 1/expected output/result/._test sample1.tif
