# Supplementary material for: UXT chaperone prevents proteotoxicity by acting as an autophagy adaptor for p62-dependent aggrephagy
Source: Nat Commun. 2021 Mar 29;12:1955. doi: 10.1038/s41467-021-22252-7 (PMC8007730; doi:10.1038/s41467-021-22252-7)
Supplement: Supplementary file 14 — Source Data [file 41467_2021_22252_MOESM14_ESM.xlsx]

## Sheet: Fig 1c
		p62 WT					p62 dZZ-LB
	no.	aggregation index	mean intensity	Clustering index		no.	aggregation index	mean intensity	Clustering index		Mann Whitney test
	1	4200900	196.29	21401.5		1	1621800	656.51	2470.34		P value	<0.0001
	2	2070400	348.14	5947.03		2	16018	546.37	29.3171		Exact or approximate P value?	Exact
	3	2495300	281.86	8852.98		3	553750	618.36	895.514		P value summary	****
	4	5500700	136.37	40336.6		4	1133600	153.21	7398.99		Significantly different (P < 0.05)?	Yes
	5	6139100	326.14	18823.5		5	1171000	437.33	2677.61		One- or two-tailed P value?	Two-tailed
	6	2616100	230.49	11350.2		6	3765600	304.52	12365.7		Sum of ranks in column A,B	9277 , 7559
	7	3621300	105	34488.6		7	5014300	343.35	14604		Mann-Whitney U	2408
	8	2217300	168.18	13184.1		8	1863300	266.79	6984.14
	9	2580700	366.87	7034.37		9	593510	104.53	5677.89		Difference between medians
	10	3025900	391.54	7728.2		10	464680	375.38	1237.89		Median of column A	11601, n=82
	11	2556700	105.49	24236.4		11	398890	330.23	1207.92		Median of column B	7825, n=101
	12	1794300	331.37	5414.79		12	2369200	173.53	13653		Difference: Actual	-3777
	13	4920700	255.66	19247		13	2113000	73.482	28755.3		Difference: Hodges-Lehmann	-4864
	14	2130800	119.31	17859.4		14	5247600	366.7	14310.3
	15	2954500	386.05	7653.15		15	3160400	311.49	10146.1
	16	1924900	350.38	5493.75		16	1996700	221.57	9011.6
	17	3787700	264.28	14332.1		17	2689600	190.09	14149.1
	18	2375500	214.3	11084.9		18	5378500	270.29	19899
	19	783050	235.86	3319.98		19	3111600	219.65	14166.2
	20	700200	159.86	4380.08		20	1045200	100.88	10360.8
	21	2485900	283.07	8781.93		21	1753000	438.38	3998.81
	22	1895600	185.29	10230.4		22	150630	549.97	273.888
	23	4656800	197.29	23603.8		23	665640	425.14	1565.7
	24	598460	59.224	10105		24	0	820.55	0
	25	4234600	243.53	17388.4		25	3121900	372.86	8372.85
	26	755560	337.69	2237.44		26	3604300	174.69	20632.5
	27	4365600	214.71	20332.5		27	1568500	465.71	3367.98
	28	1574100	210.54	7476.49		28	1554800	305.44	5090.36
	29	2397500	242.9	9870.32		29	973320	106.89	9105.81
	30	3659300	275.65	13275.2		30	1159100	224.4	5165.33
	31	4801000	435.25	11030.4		31	3540800	266.3	13296.3
	32	5610500	283.02	19823.7		32	1933200	132.25	14617.8
	33	1459100	351.26	4153.9		33	2729000	235.36	11595
	34	7727300	543.74	14211.4		34	967500	198.92	4863.76
	35	5628800	1157.4	4863.31		35	1058200	79.411	13325.6
	36	3762100	259.75	14483.5		36	1820800	173.03	10523
	37	6273100	499.62	12555.7		37	3704800	204.83	18087.2
	38	11338000	391.85	28934.5		38	1172200	391.66	2992.9
	39	15949000	621.69	25654.3		39	3256200	591.98	5500.52
	40	10298000	465.45	22124.8		40	3723400	426.99	8720.11
	41	5284900	484.8	10901.2		41	7263700	633.11	11473
	42	9911100	575.84	17211.6		42	1437600	760.99	1889.12
	43	10076000	883.49	11404.8		43	5968200	523.1	11409.3
	44	19843000	566.2	35045.9		44	8217300	1275.2	6443.93
	45	7301600	354.42	20601.5		45	2690200	464.02	5797.59
	46	14425000	454.57	31733.3		46	3316600	421.47	7869.12
	47	3619700	255.89	14145.5		47	3638900	421.69	8629.32
	48	1613100	394.05	4093.64		48	2372300	251.49	9432.98
	49	3989300	351.55	11347.7		49	5090100	582.25	8742.12
	50	7437900	710.62	10466.8		50	6065800	646.45	9383.25
	51	5399500	741.57	7281.17		51	6954300	1081.7	6429.05
	52	5300700	720.85	7353.4		52	3133600	262.55	11935.3
	53	8527500	303.57	28090.7		53	2424600	270.8	8953.47
	54	1986000	312.35	6358.25		54	17576000	1070.1	16424.6
	55	3196200	499.04	6404.7		55	5458800	505.03	10808.9
	56	2790100	149.63	18646.7		56	4490800	379.47	11834.4
	57	2482400	408.07	6083.27		57	4762800	393.75	12096
	58	4576400	502.35	9109.98		58	604750	999.06	605.319
	59	8150600	428.43	19024.3		59	672220	260.69	2578.62
	60	3066000	938.98	3265.25		60	2144700	871.27	2461.58
	61	1957000	551.05	3551.4		61	788170	1191.8	661.327
	62	5537000	460.98	12011.4		62	1136200	332.09	3421.36
	63	2766700	369.86	7480.4		63	1810500	618.14	2928.95
	64	2127200	179.49	11851.4		64	1484400	561.55	2643.4
	65	3826900	331.13	11557.1		65	7657400	397.45	19266.3
	66	2802400	401.27	6983.83		66	7821800	1018.2	7681.99
	67	2389500	366.9	6512.67		67	5597200	715.33	7824.64
	68	2233100	191.76	11645.3		68	3492500	384.67	9079.21
	69	3803200	350.67	10845.5		69	7210000	682.76	10560.1
	70	34359000	1211.8	28353.7		70	2755100	745.47	3695.79
	71	30907000	878.55	35179.6		71	1207800	283.08	4266.64
	72	15866000	607.55	26114.7		72	3195800	646.52	4943.08
	73	33007000	1436	22985.4		73	1376300	373.85	3681.42
	74	16896000	1536.5	10996.4		74	5617100	262.5	21398.5
	75	25361000	1193.6	21247.5		75	5160900	286.76	17997.3
	76	16847000	1492.3	11289.3		76	6168700	828.58	7444.91
	77	19026000	1262	15076.1		77	3011600	373.52	8062.75
	78	16812000	4036.7	4164.79		78	5001200	467.25	10703.5
	79	19193000	1025.8	18710.3		79	2371000	650.26	3646.23
	80	19592000	1135	17261.7		80	2989600	565.43	5287.3
	81	33515000	1666.8	20107.4		81	1601300	339.74	4713.31
	82	23660000	1585.7	14920.9		82	1036700	477.7	2170.19
						83	3892500	643.69	6047.17
						84	4651900	580.79	8009.61
						85	3500500	740.27	4728.68
						86	5676100	467.18	12149.7
						87	1506200	232.08	6490
						88	1547300	135.26	11439.4
						89	7650700	618.91	12361.6
						90	3996500	483.9	8258.94
						91	4219400	330.39	12771
						92	1738000	238.13	7298.53
						93	13278000	1862.2	7130.28
						94	10888000	1547.9	7034.05
						95	3607200	729.54	4944.49
						96	21579000	1627.9	13255.7
						97	7759000	1046	7417.78
						98	8330300	1122.7	7419.88
						99	4154200	2383.7	1742.75
						100	9757300	1098.6	8881.58
						101	12851000	839.41	15309.6

## Sheet: Fig 1g
		Field	PLA dots	nucleus	dots/nucleus		Mann Whitney test
	IgG control	1	64	36	1.77778		P value	0.0012
		2	61	34	1.79412		Exact or approximate P value?	Exact
		3	49	42	1.16667		P value summary	**
		4	46	45	1.02222		Significantly different (P < 0.05)?	Yes
		5	54	48	1.125		One- or two-tailed P value?	Two-tailed
		6	41	46	0.891304		Sum of ranks in column A,B	21 , 70
	p62 + UXT	1	358	37	9.67568		Mann-Whitney U	0
		2	229	33	6.93939
		3	240	36	6.66667		Difference between medians
		4	217	52	4.17308		Median of column A	1.146, n=6
		5	291	46	6.32609		Median of column B	6.939, n=7
		6	288	34	8.47059		Difference: Actual	5.794
		7	354	40	8.85		Difference: Hodges-Lehmann	5.795

## Sheet: Fig 2d
		time(min)	0	20	40	60	80	100	120	140	160	180	200	220	240	260	280	300	320	340	360	380	400	420	440	460	480	500	520	540	560	580	600	620	640	660	680	700	720	740	760	780	800	820	840	860	880	900	920
Total number		Frame	1	2	3	4	5	6	7	8	9	10	11	12	13	14	15	16	17	18	19	20	21	22	23	24	25	26	27	28	29	30	31	32	33	34	35	36	37	38	39	40	41	42	43	44	45	46	47
13	Field 1	mCherry-1																								1																	1	1	1		1		1
23		mCherry-2																					1							1								2					2						1
10		mCherry-3																										1							1			1					1				2		1
10	Field 2	mCherry-1																							1	1			1						1												1
8		mCherry-2																												1			1		1			1							1	1
8		mCherry-3																								1			1			1					2		2
41	Field 1	mCherry_UXT-wt-1																																							1		1				1	1	1
40		mCherry_UXT-wt-2																																											1	1	1	2	1
66		mCherry_UXT-wt-3																																							1	1	1		2			1
31	Field 2	mCherry_UXT-wt-1																											1				1								1				1			1
35		mCherry_UXT-wt-2																																						1			1		1	1		2
38		mCherry_UXT-wt-3																									1												1									1	1
	Sum	time(min)	0	20	0	0	0	0	0	0	0	0	0	0	0	0	0	0	0	0	0	0	0	20	0	20	60	0	20	40	40	0	20	20	0	60	0	40	80	40	0	0	0	80	20	40	20	80	0
	72	Ctl	0	0	0	0	0	0	0	0	0	0	0	0	0	0	0	0	0	0	0	0	1	0	1	3	0	1	2	2	0	1	1	0	3	0	2	4	2	0	0	0	4	1	2	1	4	0	3
	251	UXT-wt	0	0	0	0	0	0	0	0	0	0	0	0	0	0	0	0	0	0	0	0	0	0	0	0	1	0	1	0	0	0	1	0	0	0	0	0	1	1	3	1	3	0	5	2	2	8	3
	Accumulation calculation
		Ctl	0	0	0	0	0	0	0	0	0	0	0	0	0	0	0	0	0	0	0	0	1	1	2	5	5	6	8	10	10	11	12	12	15	15	17	21	23	23	23	23	27	28	30	31	35	35	38
		UXT-wt	0	0	0	0	0	0	0	0	0	0	0	0	0	0	0	0	0	0	0	0	0	0	0	0	1	1	2	2	2	2	3	3	3	3	3	3	4	5	8	9	12	12	17	19	21	29	32
	Total-accumulated number
	72	Ctl	72	72	72	72	72	72	72	72	72	72	72	72	72	72	72	72	72	72	72	72	71	71	70	67	67	66	64	62	62	61	60	60	57	57	55	51	49	49	49	49	45	44	42	41	37	37	34
	251	UXT-wt	251	251	251	251	251	251	251	251	251	251	251	251	251	251	251	251	251	251	251	251	251	251	251	251	250	250	249	249	249	249	248	248	248	248	248	248	247	246	243	242	239	239	234	232	230	222	219
	Ratio
		Ctl	100	100	100	100	100	100	100	100	100	100	100	100	100	100	100	100	100	100	100	100	98.6111	98.6111	97.2222	93.0556	93.0556	91.6667	88.8889	86.1111	86.1111	84.7222	83.3333	83.3333	79.1667	79.1667	76.3889	70.8333	68.0556	68.0556	68.0556	68.0556	62.5	61.1111	58.3333	56.9444	51.3889	51.3889	47.2222
		UXT-wt	100	100	100	100	100	100	100	100	100	100	100	100	100	100	100	100	100	100	100	100	100	100	100	100	99.6016	99.6016	99.2032	99.2032	99.2032	99.2032	98.8048	98.8048	98.8048	98.8048	98.8048	98.8048	98.4064	98.008	96.8127	96.4143	95.2191	95.2191	93.2271	92.4303	91.6335	88.4462	87.251
[truncated: 39 more columns]

## Sheet: Fig 3b
		condition	Band intensity			normalize		Data sets analyzed	A-D		Number of comparisons per family	6
			UXT	GAPDH	UXT/GAPDH						Alpha	0.05
	data1	DMSO	5664.98	40219.9	0.14085	1		ANOVA summary
		MG132	25422	34906.4	0.728291	5.17068		F	87.21		Bonferroni's multiple comparisons test	Mean Diff.	95.00% CI of diff.	Below threshold?	Summary	Adjusted P Value
		Baf	16690.6	41815.8	0.399146	2.83384		P value	<0.0001		DMSO vs. MG132	-3.7	-5.074 to -2.327	Yes	****	<0.0001	A-B
		both	36201.5	33139.9	1.09238	7.75564		P value summary	****		DMSO vs. Baf	-1.458	-2.832 to -0.08454	Yes	*	0.0366	A-C
	data2	DMSO	2474.12	24766.1	0.0998997	1		Significant diff. among means (P < 0.05)?	Yes		DMSO vs. both	-5.953	-7.327 to -4.580	Yes	****	<0.0001	A-D
		MG132	8325.57	17989	0.462814	4.63279		R squared	0.9703		MG132 vs. Baf	2.242	0.8688 to 3.616	Yes	**	0.0028	B-C
		Baf	4238.2	19479	0.217579	2.17797					MG132 vs. both	-2.253	-3.626 to -0.8794	Yes	**	0.0027	B-D
		both	14457.1	20876.6	0.692505	6.93201		Brown-Forsythe test			Baf vs. both	-4.495	-5.869 to -3.122	Yes	****	<0.0001	C-D
	data3	DMSO	3146.52	23342.2	0.1348	1		F (DFn, DFd)	1.670 (3, 8)
		MG132	9699.86	16742.8	0.579347	4.29784		P value	0.2497		Test details	Mean 1	Mean 2	Mean Diff.	SE of diff.	n1	n2
		Baf	5711.45	17934.6	0.31846	2.36247		P value summary	ns		DMSO vs. MG132	1	4.7	-3.7	0.3948	3	3
		both	18181.2	21851.5	0.832034	6.17237		Are SDs significantly different (P < 0.05)?	No		DMSO vs. Baf	1	2.458	-1.458	0.3948	3	3
											DMSO vs. both	1	6.953	-5.953	0.3948	3	3
								Bartlett's test			MG132 vs. Baf	4.7	2.458	2.242	0.3948	3	3
								Bartlett's statistic (corrected)			MG132 vs. both	4.7	6.953	-2.253	0.3948	3	3
								P value			Baf vs. both	2.458	6.953	-4.495	0.3948	3	3
								P value summary
								Are SDs significantly different (P < 0.05)?
								ANOVA table	SS	DF	MS	F (DFn, DFd)	P value
								Treatment (between columns)	61.18	3	20.39	F (3, 8) = 87.21	P<0.0001
								Residual (within columns)	1.871	8	0.2338
								Total	63.05	11
								Data summary
								Number of treatments (columns)	4
								Number of values (total)	12

## Sheet: Fig 3e
	Control					EBSS + Baf-A1
cell	UXT-LC3	UXT-p62	LC-p62		cell	UXT-LC3	UXT-p62	LC-p62		UXT-LC3 EBSS+Baf			UXT-p62 EBSS+Baf			LC3-p62 EBSS+Baf
1	0.642	0.557	0.463		1	0.67	0.657	0.897		vs.			vs.			vs.
2	0.265	0.241	0.224		2	0.663	0.667	0.9		UXT-LC3			UXT-p62			LC3-p62
3	0.432	0.35	0.361		3	0.816	0.738	0.857
4	0.324	0.307	0.481		4	0.457	0.55	0.84		Mann Whitney test			Mann Whitney test			Mann Whitney test
5	0.295	0.18	0.447		5	0.539	0.544	0.869		P value	<0.0001		P value	<0.0001		P value	<0.0001
6	0.369	0.108	0.036		6	0.458	0.497	0.76		Exact or approximate P value?	Exact		Exact or approximate P value?	Exact		Exact or approximate P value?	Exact
7	0.303	0.278	0.48		7	0.834	0.87	0.88		P value summary	****		P value summary	****		P value summary	****
8	0.379	0.379	0.581		8	0.751	0.746	0.918		Significantly different (P < 0.05)?	Yes		Significantly different (P < 0.05)?	Yes		Significantly different (P < 0.05)?	Yes
9	0.251	0.399	0.25		9	0.548	0.689	0.777		One- or two-tailed P value?	Two-tailed		One- or two-tailed P value?	Two-tailed		One- or two-tailed P value?	Two-tailed
10	0.241	0.26	0.389		10	0.655	0.735	0.815		Sum of ranks in column A,D	90 , 991		Sum of ranks in column B,E	84 , 997		Sum of ranks in column C,F	78 , 1003
11	0.223	0.13	0.176		11	0.601	0.674	0.848		Mann-Whitney U	12		Mann-Whitney U	6		Mann-Whitney U	0
12	0.379	0.222	0.091		12	0.636	0.615	0.866
					13	0.715	0.713	0.859		Difference between medians			Difference between medians			Difference between medians
					14	0.496	0.578	0.832		Median of column A	0.3135, n=12		Median of column B	0.2690, n=12		Median of column C	0.3750, n=12
					15	0.523	0.555	0.883		Median of column D	0.6850, n=34		Median of column E	0.7270, n=34		Median of column F	0.8605, n=34
					16	0.589	0.554	0.845		Difference: Actual	0.3715		Difference: Actual	0.458		Difference: Actual	0.4855
					17	0.752	0.746	0.919		Difference: Hodges-Lehmann	0.366		Difference: Hodges-Lehmann	0.435		Difference: Hodges-Lehmann	0.486
					18	0.651	0.719	0.822
					19	0.798	0.858	0.841
					20	0.638	0.742	0.862
					21	0.7	0.496	0.846
					22	0.746	0.814	0.85
					23	0.586	0.62	0.876
					24	0.809	0.845	0.869
					25	0.768	0.807	0.831
					26	0.88	0.892	0.884
					27	0.617	0.619	0.833
					28	0.752	0.787	0.899
					29	0.788	0.804	0.909
					30	0.709	0.838	0.754
					31	0.816	0.79	0.908
					32	0.666	0.675	0.909
					33	0.768	0.809	0.892
					34	0.81	0.812	0.842

## Sheet: Fig 4c
		DMSO		BafA1			Normalize to DMSO + UXT	DMSO		BafA1
	HA-UXT :	-	+	-	+		HA-UXT :	-	+	-	+
	data1	34458.7	14200.7	36884.1	29149.2		data1	2.07777	0.856267	2.22401	1.75762
	data2	43438.1	25389.1	38030.5	30736.2		data2	2.6192	1.5309	2.29314	1.85331
	data3	38383.9	22164.1	42777.9	39109.1		data3	2.31445	1.33643	2.57939	2.35818
	data4	36851.2	12176.6	37489.5	27039.3		data4	2.22203	0.734214	2.26052	1.6304
	data5	18733.5	8991.9	26638.9	30328.3		data5	1.12958	0.542188	1.60625	1.82872
	average	34373.1	16584.5	36364.2	31272.4		average	2.07261	1	2.19266	1.88564
	ANOVA summary
	F	8.386						Bonferroni's multiple comparisons test	Mean Diff.	95.00% CI of diff.	Below threshold?	Summary	Adjusted P Value
	P value	0.0014						- vs. +	1.073	0.2791 to 1.866	Yes	**	0.0054	A-B
	P value summary	**						- vs. -B	-0.1201	-0.9136 to 0.6735	No	ns	>0.9999	A-C
	Significant diff. among means (P < 0.05)?	Yes						- vs. +B	0.187	-0.6066 to 0.9805	No	ns	>0.9999	A-D
	R squared	0.6113						+ vs. -B	-1.193	-1.986 to -0.3991	Yes	**	0.0021	B-C
								+ vs. +B	-0.8856	-1.679 to -0.09212	Yes	*	0.024	B-D
	Brown-Forsythe test							-B vs. +B	0.307	-0.4865 to 1.101	No	ns	>0.9999	C-D
	F (DFn, DFd)	0.3774 (3, 16)
	P value	0.7705						Test details	Mean 1	Mean 2	Mean Diff.	SE of diff.	n1	n2	t	DF
	P value summary	ns						- vs. +	2.073	1	1.073	0.2638	5	5	4.066	16
	Are SDs significantly different (P < 0.05)?	No						- vs. -B	2.073	2.193	-0.1201	0.2638	5	5	0.4551	16
								- vs. +B	2.073	1.886	0.187	0.2638	5	5	0.7088	16
	Bartlett's test							+ vs. -B	1	2.193	-1.193	0.2638	5	5	4.522	16
	Bartlett's statistic (corrected)	1.893						+ vs. +B	1	1.886	-0.8856	0.2638	5	5	3.358	16
	P value	0.5949						-B vs. +B	2.193	1.886	0.307	0.2638	5	5	1.164	16
	P value summary	ns
	Are SDs significantly different (P < 0.05)?	No
	ANOVA table	SS	DF	MS	F (DFn, DFd)	P value
	Treatment (between columns)	4.376	3	1.459	F (3, 16) = 8.386	P=0.0014
	Residual (within columns)	2.783	16	0.1739
	Total	7.159	19

## Sheet: Fig 4e
				mCherry										mCherry-UXT											mCherry-UXT + Baf
	image #	time (min)	time (h)	data1	data2	data3	data4	data5	data6	data7	data8	data9	data10	data1	data2	data3	data4	data5	data6	data7	data8	data9	data10	data11	data1	data2	data3	data4	data5	data6	data7	data8	data9	data10	data11	data12	data13	data14	data15	data16	data17
	1	15	0.25	0	0	5.99143	0	0	0	0	122.095	0	0	184.882	0	8.21641	0	11.4102	26.6868	0	0	2.75178	16.7015	0	0	0	0	0	0	7.70474	0	0	0	0	63.0873	8.25566	0	0	27.5643	2.93902	44.7881
	2	30	0.5	0	0	8.40976	0	0	0	0	0	0	0	35.8896	0	15.126	0	10.615	21.649	0	0	22.9139	24.5995	0	0	0	26.0852	0	0	0	0	0	9.88595	5.30293	0	0	0	0	0	5.98222	0
	3	45	0.75	0	0	171.624	0	0	0	0	0	0	0	8.00287	0	12.3724	0	0	2.42153	0	0	10.8006	2.41941	0	0	0	0	0	0	0	0	0	8.55738	24.3623	97.7126	4.93621	0	0	0	0	0
	4	60	1	0	0	42.9903	0	308.082	0	154.769	2.67181	0	0	75.2785	0	0	0	0	0	0	0	0	0	0	0	0	0	0	0	0	5.77923	0	201.314	171.954	32.0545	0	0	0	0	0	0
	5	75	1.25	0	0	7.54675	0	11.8781	0	167.808	38.4705	0	0	0	0	0	0	0	99.0158	0	0	0	99.7623	0	0	0	98.6269	0	40.8912	0	0	0	123.41	81.1414	0	0	0	0	0	0	0
	6	90	1.5	0	0	0	0	3.78237	0	306.954	0	0	0	0	0	0	0	0	0	0	0	0	0	0	0	0	0	0	0	0	71.8412	0	5.56092	8.56563	0	0	0	0	0	0	0
	7	105	1.75	0	0	34.1629	0	0	0	401.864	0	0	0	0	0	0	0	0	0	0	0	0	0	0	0	0	0	0	0	0	19.6178	0	22.9042	49.2136	0	0	0	0	0	0	0
	8	120	2	0	0	220.665	0	3.47821	0	463.684	0	0	0	0	0	0	0	0	0	0	0	0	0	12.7333	0	0	0	0	0	0	15.4967	0	130.97	361.508	0	0	0	187.511	0	15.8335	0
	9	135	2.25	0	0	0	0	0	0	284.077	5.66865	0	0	0	0	0	0	0	0	0	0	36.0038	0	0	0	0	0	0	0	0	0	0	0	189.167	0	0	13.0487	970.221	0	315.517	0
	10	150	2.5	0	0	9.82252	0	155.317	0	462.465	0	0	0	0	0	0	0	0	0	0	0	0	0	4.12109	0	0	4.85963	0	0	0	0	0	40.8978	5.37981	0	0	49.3703	3.43456	32.7592	96.4291	208.281
	11	165	2.75	0	0	0	0	813.61	0	818.791	0	0	0	0	0	0	0	0	0	0	0	0	0	0	0	0	0	0	76.9999	0	0	0	0	69.0062	0	0	546.193	0	32.959	0	0
	12	180	3	0	0	5.37091	0	1544.65	0	928.399	0	0	0	0	0	0	0	0	0	0	0	0	0	35.5904	0	0	0	0	0	0	0	0	3.29761	540.335	0	0	357.343	0	409.399	0	0
	13	195	3.25	0	35.2923	0	0	1267.31	0	740.508	0	0	104.19	0	0	0	0	0	0	0	0	0	0	0	0	0	0	0	8.63695	0	0	0	0	81.5831	0	0	134.979	0	145.05	0	0
	14	210	3.5	0	114.437	0	0	1520.15	0	1314.41	3.02672	0	0	0	0	0	0	0	0	0	0	0	0	0	0	0	9.22566	0	823.465	0	0	0	0	14.6587	0	0	92.1272	0	576.908	5.15188	0
	15	225	3.75	0	0	0	0	1134.58	0	835.793	0	0	0	0	0	0	0	0	0	0	0	0	0	0	0	0	207.65	0	508.215	0	0	0	34.5625	11.91	0	0	204.159	0	552.093	8.21608	0
	16	240	4	0	158.584	0	0	1066.51	0	803.33	0	0	0	0	0	0	0	0	0	0	0	0	0	0	0	0	6.10722	0	457.434	0	83.5639	0	0	0	0	0	836.085	0	789.936	0	0
	17	255	4.25	0	45.6404	0	0	722.602	0	1206.46	0	0	0	0	0	0	0	0	0	0	0	0	0	0	0	0	3.803	0	790.096	0	737.023	0	0	6.67053	0	0	1640.04	0	667.08	0	3.06671
	18	270	4.5	0	50.6143	0	0	1102.65	0	708.261	0	0	0	0	0	0	0	0	0	0	0	0	0	0	0	0	0	0	724.835	0	753.558	0	0	0	0	0	1639.83	0	677.231	404.803	3.12936
	19	285	4.75	0	1887.28	0	0	467.054	0	1133.89	0	0	0	0	0	0	0	0	0	0	0	0	0	29.6345	0	0	0	0	52.6394	97.2789	533.845	0	3.31175	436.169	0	0	1481.26	0	596.405	1199.47	0
	20	300	5	0	1064.85	0	0	1096.08	0	1492.57	0	0	0	0	0	0	0	0	0	0	0	0	0	0	0	8.4845	0	0	107.411	24.7529	380.122	0	0	0	0	0	1227.7	18.8202	674.226	1246.96	3.1969
	21	315	5.25	0	1264.79	0	151.441	1040.33	0	1920.74	3.12184	0	0	0	0	69.2601	0	0	0	0	0	0	0	0	0	108.115	4.67781	0	0	101.409	361.855	0	0	0	0	0	1420.84	0	1044.66	1438.47	9.46707
	22	330	5.5	0	912.929	2.5771	466.762	0	0	1716.21	0	0	0	0	0	90.9356	0	0	0	0	0	0	0	5.28639	13.7367	112.354	51.5742	0	0	27.2836	783.177	0	0	340.474	0	0	1661.7	0	1652.48	1065.38	238.868
	23	345	5.75	106.012	295.808	0	523.348	0	0	1604.74	0	0	0	52.7242	0	81.6909	0	0	0	0	0	0	0	0	26.7125	22.0476	807.265	0	0	229.186	1121.97	0	0	0	0	0	2460.75	0	1590.61	419.482	461.859
	24	360	6	196.839	357.505	0	705.9	288.433	0	1580.3	18.6979	0	0	137.646	0	112.306	0	0	0	0	0	0	0	0	62.6069	2.48747	54.9137	0	0	5.87582	1185.65	0	0	2.87529	0	0	2467.88	2.57022	1161.36	0	948.785
	25	375	6.25	472.194	308.836	0	1049.02	0	0	1798.56	0	0	0	178.618	0	6.10862	0	0	0	6.07375	0	0	0	0	0	7.15116	71.9665	0	0	149.092	1501.49	0	0	80.5734	0	0	1862.72	0	1605.12	49.6577	743.884
	26	390	6.5	938.829	0	0	976.074	0	0	1537.94	0	0	0	108.333	0	0	0	0	0	9.6008	0	0	0	0	29.7626	4.49346	0	0	0	2.93402	1563.13	0	0	0	0	0	2146.38	2.48794	1472.11	43.1953	1284.08
	27	405	6.75	1168.99	0	0	825.345	0	0	1446.34	0	0	0	53.9834	0	0	0	0	0	16.4581	0	0	0	0	169.293	19.0262	14.2211	0	0	0	1310.39	0	0	0	0	0	1815.31	32.241	730.396	139.341	1488.4
	28	420	7	1733.51	0	0	1038.56	0	0	989.076	0	0	0	151.555	0	0	0	0	0	0	27.9283	0	0	10.3227	387.731	0	488.603	0	0	5.92167	926.443	0	0	0	0	0	2014.68	2.48489	539.146	0	2007.5
	29	435	7.25	1097.42	81.8059	0	1467.39	0	0	990.885	0	0	0	269.282	0	0	0	0	0	69.013	180.112	0	0	38.2145	1487.26	0	0	0	0	0	1225.24	0	0	0	0	0	2147.48	0	890.453	6.19511	2038.11
	30	450	7.5	2175.15	196.525	0	1650.17	0	0	1252.67	2.91927	0	0	2.31505	0	0	0	0	0	133.236	216.715	0	0	44.9487	1231.98	0	0	0	0	3.03067	1295.03	0	0	0	0	0	1798.56	0	921.383	349.722	2256.05
	31	465	7.75	1759.93	98.577	0	1702.18	284.422	0	1065.36	0	174.882	0	0	0	20.7299	0	0	0	212.301	395.573	0	0	3.42924	1378.58	0	0	0	0	0	954.512	0	0	0	0	0	2632.73	0	845.748	1337.94	2385.62
	32	480	8	1774.94	0	0	1819.16	0	0	933.794	0	535.066	0	0	0	95.4509	0	0	0	10.0195	339.975	0	0	0	1239.22	0	35.4717	45.0069	0	0	786.946	0	3.13146	26.1965	0	0	2701.96	0	955.225	2393.7	2911.87
	33	495	8.25	1929.83	72.0427	0	1805.25	0	0	1420.35	144.646	638.542	16.2665	0	0	44.0312	18.3685	456.113	114.177	0	610.633	0	72.7797	0	45.4292	0	0	101.346	0	0	768.489	0	0	0	0	0	2966.26	0	2204.13	2616.45	2953.31
	34	510	8.5	1815.53	266.354	0	1985.08	0	0	1573.8	641.289	621.972	0	7.22047	0	0	114.593	625.299	0	0	581.952	0	0	0	1135.13	0	314.334	9.91836	0	0	828.553	53.5268	0	0	0	0	2985.6	2.56205	2248.65	2670.39	2328.51
	35	525	8.75	2210.12	0	0	2056.2	0	0	1384.97	1448.44	732.261	0	0	0	220.241	0	979.786	449.054	0	947.822	0	427.959	0	1174.14	0	0	385.341	0	0	1018.78	879.236	0	0	0	0	3688.82	38.4836	1862.67	2606.1	1335.72
	36	540	9	2121.87	14.0863	0	2186.13	0	0	1488.24	2128.64	450.705	0	0	0	202.57	0	885.124	1141.19	0	870.655	0	1239.72	0	830.44	0	22.3895	54.7942	0	0	483.342	861.44	0	0	0	0	4083.14	133.148	2442.97	2677.66	0
	37	555	9.25	2161.72	3.38754	0	2297.36	0	0	1448.18	2917.34	679.569	0	0	3.10594	218.765	0	975.261	1080.77	0	901.933	155.602	1032.71	3.29097	323.304	0	0	110.442	0	0	288.64	997.953	0	0	0	0	4494.69	194.823	2043.53	3274.7	0
	38	570	9.5	2645.45	0	0	2296.07	0	0	1575.87	3343.1	749.185	0	0	22.3297	525.49	0	1131.36	1815.49	0	742.796	0	1719.62	0	60.9301	0	538.389	404.455	0	0	379.528	931.187	0	0	0	0	4327.31	335.18	2088.15	3931.87	159.945
	39	585	9.75	3538.33	220.851	0	2174.29	0	0	1356.18	4519.71	1064.43	0	0	141.669	218.348	0	1193.44	1685.68	0	690.819	78.4274	1775.66	0	81.478	0	1072.34	467.709	0	0	890.827	1220.94	0	0	0	0	4486.91	173.559	2140.13	3951.29	3002.07
	40	600	10	3032.61	349.3	0	2438.11	0	0	1326.52	4595.63	1070.45	38.4589	0	270.147	0	0	1105.04	1849.29	0	429.318	58.918	1847.95	47.083	591.264	0	1159.93	724.903	0	0	1593.19	1385.94	0	0	0	0	4499.33	205.776	2078.03	4114.1	3472.73
	41	615	10.25	2651.21	193.984	0	2098.33	0	0	1495.83	5552.12	1554.68	0	0	210.855	22.8808	0	1081.33	2020.64	0	478.347	149.574	2078.99	53.0084	1140.29	0	1558.56	550.949	0	0	2010	1752.46	0	0	0	0	4789.53	382.735	2389.26	4749.24	3620.08
	42	630	10.5	2889.26	0	0	2104.18	0	0	1199.78	6029.45	1507.55	0	0	186.138	178.957	0	1132.07	2268.62	0	678.912	111.643	2162.6	54.7354	1892.15	0	1407.49	646.186	0	225.934	1632.82	1945.97	0	0	0	0	4541.03	245.971	2022.99	5084.96	3990.61
	43	645	10.75	3119.51	1162.56	0	2309.31	0	0	1561.45	6598.47	2135.87	84.9721	0	208.778	160.828	0	1029.14	2325.88	0	380.999	216.179	2145.52	0	2153.44	0	1253.01	682.775	0	341.521	886.801	2183.55	0	0	0	0	4393.09	314.261	1581.14	5042.75	4130.15
	44	660	11	3377.57	1942.94	0	1875.5	0	0	1210.14	6919.91	1482.73	0	0	389.381	204.129	0	1148.29	2386.76	0	585.757	149.47	2539.22	81.0062	2574.47	0	1614.11	558.493	0	0	415.332	2215.62	0	0	0	0	4157.77	433.98	1278.46	5160.45	4173.23
	45	675	11.25	3025.01	2675.91	0	2131.22	0	0	1538.27	7252.39	1246.1	6.7098	0	446.492	192.331	0	1220.02	2317.54	0	341.713	0	2436.12	89.0057	2301.59	0	1443.41	471.848	0	0	345.486	2666.27	0	0	76.2027	0	4080.89	448.871	1230.08	4953.11	4671.92
	46	690	11.5	3195.63	3057.31	2.72373	2357.65	0	0	1518.63	7394.8	1960.76	6.69025	0	488.79	208.516	0	1044.36	2799.23	0	276.801	0	2614.91	157.422	2323.16	0	464.322	522.126	0	48.9206	161.221	2704.77	59.6125	108.897	230.85	0	4005.36	443.223	1150.63	5203.58	4815.47
	47	705	11.75	3216.88	3070.15	0	2103.16	0	0	1319.59	7890.01	2231.96	145.597	0	445.905	208.076	0	1063.07	2383.31	0	390.257	0	2069.55	266.099	2443.16	0	784.074	525.864	0	0	163.891	2429.42	256.848	175.28	117.734	0	4708.84	495.081	1704.88	5779.29	4725.57
	48	720	12	3166.68	3415.94	0	1998.18	0	0	766.302	8056.27	2979.57	152.182	0	437.866	193.517	0	1175.88	1947.78	0	243.113	0	1831.86	348.214	2684.74	0	581.614	634.535	0	0	371.192	2387.61	463.717	520.023	458.141	0	4089.06	427.59	2028.31	5748.83	4482.92
	49	735	12.25	3130.79	4023.01	118.055	2008.3	0	0	1022.16	8331.45	1903.55	0	0	504.5	278.47	0	1286.41	1854.08	0	527.751	0	1854.55	535.384	2667.85	0	321.678	753.333	0	0	1161.75	2472.18	807.231	895.653	576.155	0	4012.78	471.125	2181	5812.63	4653.3
	50	750	12.5	2954.49	4754.47	153.93	2134.66	0	0	1220.38	8301.85	2399.1	0	0	635.454	157.534	107.476	1601.64	2134.68	0	236.441	0	2342.41	533.909	2820.33	0	1436.48	1052.8	0	0	906.801	2786.43	1452.06	1619.57	803.308	0	3861.33	360.793	2951.01	5678.6	5030.31
	51	765	12.75	2923.01	4422.57	218.718	1959.35	0	0	1337.84	8644.28	2785.53	71.1516	0	986.32	126.947	776.233	1872.63	2353.66	0	40.3487	0	2274.19	649.679	2657.11	0	999.869	793.425	0	215.653	218.298	2717.17	1935.85	1838.48	975.603	0	3282.38	284.135	2778.28	6553.79	4749.85
	52	780	13	2804.57	4018.59	345.471	1954.12	620.554	0	1119.07	9287.93	2232.02	333.328	0	1282.44	332.909	39.9266	2050.68	2750.71	0	149.726	0	2706.74	625.045	2563.27	0	265.934	874.728	0	173.314	984.566	2877.59	2298.05	2099.44	1163.78	0	3833.51	620.465	2631.06	6125.87	5065.38
	53	795	13.25	2834.13	4172.44	557.355	2041.41	565.204	0	844.894	9196.61	2380.4	348.229	0	1334.14	292.977	0	2132.12	3098.83	0	165.382	0	2976.48	755.984	2643.15	0	487.061	990.058	0	564.82	767.681	3135.27	2184.81	2390.28	1038.15	0	3535.92	708.074	2134.1	6233.99	5142.81
	54	810	13.5	2895.08	4074.37	412.496	2248.4	1476.96	0	838.9	9642.24	2727.3	439.994	0	1079.8	44.56	0	1974.27	2920.11	0	0	0	2893.34	586.37	2724.59	0	520.707	1095.29	0	645.442	1386.73	3607.57	2571.03	2336.24	1305.2	0	3773.54	886.645	2682.27	6360.54	4885.19
	55	825	13.75	2980.38	4733.67	780.585	2814.08	1948.91	0	856.757	9468.15	3085.85	515.163	0	1554.47	0	0	2100.71	2789.94	0	356.275	0	2844.57	586.676	2260.3	0	461.336	1304.05	0	323.841	1127.14	3595.33	2685.93	2487.5	1261.46	0	3515.9	1181.29	2741.74	6517.19	4653.29
	56	840	14	2634.76	5031.19	737.566	2749.66	1726.3	0	494.833	9272.68	3734.95	618.297	0	1159.1	116.083	0	1796.77	2394.56	0	380.46	0	2630.68	496.465	1914.85	0	618.066	1363.12	0	351.594	1380.23	3895.02	2979.61	2706.87	1323.57	0	3350.7	515.623	3226.42	6598.45	4368.74
	57	855	14.25	2087.28	4888.42	1057.57	2353.84	1386.63	0	388.616	9936.39	2124.27	730.708	0	792.179	0	0	1690.42	2954.11	0	565.444	0	2955.37	481.352	1852.42	0	826.598	1398.44	0	33.9917	1447.37	3900.93	2667.91	2218.13	1365.94	0	3489.39	407.478	2859.73	6913.52	4313.67
	58	870	14.5	2135.94	4794.54	1458.44	2716.34	1715.69	3.20005	0	8854.41	1334.63	762.52	0	561.405	0	16.5934	2287.67	2761.64	0	374.257	0	2787.42	513.706	1615.96	0	445.538	1674.01	0	442.611	1392.15	4164.15	2744.59	2038.28	1443.16	0	3236.05	266.542	2256.92	7406.12	4004.12
	59	885	14.75	2293.96	4895.48	1343.68	2396.21	1189.37	0	0	8609.63	1136.36	814.122	0	846.384	0	71.5151	2125.95	2380.35	0	460.243	0	2410.12	689.425	1919.77	0	550.871	1409.32	0	765.229	1419.4	3951.03	2700.76	2546.1	1552.3	0	2937.5	343.071	2453.24	7528.97	3975.28
	60	900	15	2455.04	4725.4	1617.15	2983	1394.13	30.1299	0	7551.64	2610.28	916.887	0	755.954	0	0	2272.52	2706.54	0	476.556	0	2543.97	840.551	2134.92	0	140.866	1617.41	0	84.8994	1413.54	3646.17	2747.41	2224.56	1376.38	0	2728.36	245.995	2266.56	7599.1	3812.53
	61	915	15.25	2403.63	5068.29	1569.96	3271.7	932.305	20.7067	0	6978.17	2513.32	994.191	0	677.498	0	0	1963.07	2500.99	0	583.363	0	2554.93	954.64	2044.33	0	1047.8	1615.74	0	556.712	1319.57	3532.98	2679.03	1701.28	1330.58	43.5563	2695.76	260.846	2672.71	7168.51	3650.6
	62	930	15.5	2546.47	4955.04	1767.79	3458.68	818.878	99.4388	0	6523.59	2816.21	979.118	0	701.469	0	0	1988.18	2401.25	0	552.297	0	2401.67	1176.62	1945.47	0	92.5622	1372.95	0	219.253	1377.17	3425.5	2894.09	1774.03	1374.95	230.403	2665.78	210.882	2904.38	7066.43	3267.1
	63	945	15.75	2293.17	4993.67	1699.14	3008.93	1005.06	64.7217	0	7130.79	2927.29	977.323	0	813.503	0	0	1718.32	2291.3	0	457.512	0	2131.15	1495.36	2514.54	0	0	1494.9	0	673.558	1508.01	3581.34	3108.05	1840.46	1267.92	123.245	2938.38	161.942	2834.04	6675.53	3407.75
	64	960	16	2402.15	4740.05	1814.27	2752.02	1433.67	57.3583	0	7406.74	3101.93	891.176	0	793.076	0	7.9256	1778.74	2405.07	0	342.45	0	2184.82	1693.26	2687.29	223.956	0	1464.08	0	593.048	1339.8	3866.08	3082.09	1520.81	1321.25	359.48	2744.57	200.739	2944.22	7281.44	3237.45
	65	975	16.25	2373.02	4149.85	1919.12	2769.09	1531.1	0	0	7142.2	2714.37	1043.55	0	812.525	0	0	1250.36	2812.3	0	342.259	0	2742.23	1541.21	2672.71	429.078	0	1274.75	0	348.107	1202.56	4108.64	3442.14	1822.37	1116.67	561.405	2920.57	260.331	2535.65	7544.73	3010.02
	66	990	16.5	2175.84	3667.67	1984.85	2411.45	1726.65	0	0	7208.98	2916.86	815.205	0	381.174	0	0	1469.91	2633.41	0	459.179	0	2584.43	1610.25	2970.98	624.458	0	1141.37	0	546.818	1521.41	3921.39	3067.41	1376.2	1217.6	737.474	2518.87	116.898	2574.17	7097.34	3127.68
	67	1005	16.75	2263.02	3171.45	1877.08	2042.13	2164.47	115.196	0	7338.81	2851.96	1181.91	22.6607	460.374	0	0	1255.36	1612.05	0	477.242	0	1634.99	1510.24	2643.45	825.277	0	1341.77	0	1080.69	1314.09	4048.44	3148.13	1784.73	1220.44	697.395	2387.19	102.896	2355.39	7069.37	2962.35
	68	1020	17	2350.44	3504.66	2007.31	2222.07	1695.04	171.612	0	6920.85	2748.09	1192.97	0	616.209	0	0	1250.49	1780.6	88.7864	641.794	0	1460.74	1644.34	2962.83	927.808	0	1521.78	0	974.711	1051.95	4221.97	3009.46	1658.07	1075.32	636.442	2471.43	44.5938	2311.04	7450.11	2693.45
	69	1035	17.25	2257.65	3717.88	2213.9	2485.7	1795.59	231.796	0	7029.58	2547.85	1024.61	0	378.383	0	0	1430.72	1577.12	310.456	497.833	0	1641.15	1710.68	3009.16	851.827	40.4999	1537.23	0	1611.63	1066.08	4634.53	2920.07	1500.97	760.486	671.074	2141.29	72.9853	2122.69	7058.73	2651.29
	70	1050	17.5	2384.1	3705.01	2252.62	2589	2010.72	66.383	0	6015.46	2429.15	1082.66	32.6458	760.791	0	0	1583.07	1807.46	886.843	443.565	0	1807.81	1646.11	3278.77	1349.08	0	1911.37	0	1335	465.674	4621.94	3052.71	1640.28	653.964	648.928	1860.27	97.607	2326.61	6756.87	2742.31
	71	1065	17.75	2561.45	3942.79	2248.94	2437.39	1980.03	66.5843	0	5209.78	2388.19	1051.88	89.0474	639.752	0	0	1396.23	1561.99	601.815	578.833	0	1699.42	1602.47	3340.59	1537.52	0	2215.41	0	1004.87	862.902	4545.55	2706.9	1182.8	515.908	517.554	1759.52	118.089	2466	7168.56	2708.06
	72	1080	18	2480.45	3854.58	1905.31	3876.12	1773.27	35.6948	0	5367.91	2337.78	1220.61	21.8947	0	0	0	1187.6	1284.24	881.91	234.841	0	1647.9	1637.51	3546.12	1602.62	0	1904.36	0	421.579	596.166	4673.09	2268.5	1293.71	349.502	392.452	1632.13	98.0963	2614.28	7077.25	2615.4
	73	1095	18.25	2455.78	3561.22	2056.72	4064.2	1012.16	10.5407	0	7842.07	2046.4	1195.86	36.5853	201.598	0	0	1265.75	1517.61	1011.66	21.3766	0	1647.11	1740.17	3704.16	2056.35	2.39188	2134.59	0	833.523	530.797	4743.39	2829.8	1944.38	246.789	54.5253	78.4953	43.8189	2641.47	7301.34	2599.45
	74	1110	18.5	2507.33	3400.74	2023.51	4697.6	1313.04	48.6874	0	5446.43	2133.14	1519.82	0	414.942	0	0	1106.13	1464.13	1159.7	51.2061	0	1450.83	1563.45	3714.39	2031.79	597.464	2279.2	0	531.562	463.68	4886.66	2360.29	1832.55	305.73	113.261	0	0	2793.72	6905.48	2494.73
	75	1125	18.75	2521.56	3545.87	2231.49	4639.95	1508.8	98.9361	0	7051.35	1898.61	1288.91	6.44636	473.672	0	10.4344	1482.39	1501.12	990.399	92.1984	0	1621.78	1667.98	4027.61	2106.17	964.596	2119.42	0	256.894	1173.91	5134.15	2554.82	2512.93	425.188	389.007	0	0	2680.63	6891.83	2575.96
	76	1140	19	2431.31	3487.2	2393	4414.57	1985.82	74.1543	0	4806.55	1929.91	1469.11	2.56277	661.271	0	0	779.32	974.093	906.776	0	0	1021.68	1492.16	3874.03	2132.1	1116.76	2243.5	0	216.019	196.028	3828.21	2575.48	3206.75	320.899	270.88	0	0	2716.36	6959.4	2650.23
	77	1155	19.25	2455.24	3864.4	2437.4	4145.38	1576	29.7725	0	5945.59	2469.48	1408.63	2.74314	749.034	24.6854	0	876.012	1352.43	636.192	0	0	1400.98	1606.11	4247.35	2418.96	1509.19	2052.48	0	10.4072	526.641	3584.1	2566.35	3650.62	376.739	345.31	0	0	2986.6	7167.67	2570.71
	78	1170	19.5	2420.42	4083.44	2166.38	4036.95	2410.01	0	0	6231.24	2055.52	1452.27	5.37172	717.673	19.4719	0	1001.76	1257.01	775.598	0	0	1344.67	1559.2	3942.62	2082.61	1872	1973.59	0	38.3002	955.938	3235.35	2716.82	4427.77	460.022	324.26	0	2.57989	2400.15	7258.12	2576.77
	79	1185	19.75	2488.52	4186.57	2346.81	4152.47	2261.87	81.6828	0	6446.48	2024.64	1410.34	304.836	414.414	9.80138	0	1163.39	546.258	609.88	0	0	525.798	1379.75	3910.88	2149.12	1880.95	1928.77	0	111.134	388.401	2847.41	1441.83	4260.56	539.104	325.873	0	39.7551	2732.47	7335.67	3404.3
	80	1200	20	2453.86	3725.9	2340.04	4453.79	1898.28	22.0163	45.543	5226.16	1914	1561.52	485.096	682.36	55.7854	0	1295.37	0	313.833	0	0	0	1358.9	3740.06	2357.66	2267.99	2087.6	0	322.486	409.641	3115.28	1286.04	4556.88	664.122	227.681	0	110.412	3304.25	7322.62	3048.96
	81	1215	20.25	2483.64	3859.75	2324.32	4108.3	1873.22	61.5081	0	6654.33	2421.26	1728.63	339.073	677.313	0	0	1379.26	0	61.0638	0	0	0	1268.57	3608.93	2164.72	2333.27	1703.72	0	203.756	528.338	3096.39	363.209	4739.27	612.959	255.942	0	83.0934	2998.52	7625.51	3272.49
	82	1230	20.5	2610.89	3869.59	2396.86	4353.75	1435.79	32.4913	0	6546.31	1900.11	1613.16	278.1	692.75	2.39577	0	1405.81	0	0	0	0	0	1118.14	3501.59	2088.86	2128.77	1957	0	124.742	626.965	3711.02	234.937	3867.97	596.54	201.987	0	103.794	3262.9	7382.9	3340.27
	83	1245	20.75	2471.59	3418.98	2589.71	4645.34	2285.31	318.827	0	6979.24	2619.71	1717.1	157.053	543.334	19.6058	0	1448	0	0	0	0	0	1237.05	3433.23	1978.66	2212.08	1966.87	0	86.7907	679.305	4115.21	162.755	5025.95	607.414	121.18	0	76.3615	3358.63	7308.66	3495.26
	84	1260	21	2583.01	4115.97	2488.37	4437.99	3222.37	88.2153	0	6785.9	2221.95	1639.06	139.642	829.37	63.9185	0	1571.12	0	0	0	0	0	1064.57	3200.93	1921.39	2334.74	1973.01	0	24.2226	882.492	3788.95	183.396	4450.51	755.155	178.303	0	57.0608	3772.76	7119.08	3663.19
	85	1275	21.25	2413.33	4118.81	2241.4	4839.56	2937.31	33.579	0	4797.89	2784.42	1780.85	0	548.385	49.1881	0	1501.32	0	0	0	0	0	1386.67	2851.09	1782.03	2397.08	1982.42	0	0	999.13	3857.24	335.441	4006.83	692.889	233.844	0	13.3561	3188.85	7164.93	3809.02
	86	1290	21.5	2283.1	3972.65	2353.26	4997.1	3389.26	141.462	0	6966.42	1774.66	1963.46	50.5811	816.835	140.984	0	1459.98	0	41.0685	0	0	0	1351.06	2953.86	1666.51	2515.34	1979.51	0	0	1113.07	3887.02	927.776	4097.52	660.542	275.227	0	0	3177.7	7041.09	4646.76
	87	1305	21.75	2199.76	3334.43	2486.74	4677.07	3638.24	204.126	0	6896.12	2167.2	1893.85	13.3543	692.37	255.164	0	1388.22	0	0	0	0	0	1211.42	2825.94	1703.36	2725.68	1850.14	0	0	1221.8	3749.55	1013.58	4898.88	620.534	314.138	0	0	3299.71	6597.91	5140.25
	88	1320	22	2038.9	3994.3	2518.75	4404.28	4618.23	373.239	0	8286.88	2440.29	2017.79	105.192	597.439	100.074	0	1334.14	61.7147	0	0	0	114.868	1382.37	2793.34	1742.29	2484	2085.55	0	0	1090.23	3827.61	812.602	4403.69	693.52	313.85	0	0	3133.37	6726.57	5247.95
	89	1335	22.25	2331.44	4172.69	2030.77	4468.65	4683.5	403.042	0	7760.32	2680.31	1845.54	319.555	760.164	20.2513	0	1410.06	0	0	0	0	0	1456.77	2862.19	1986.99	2560.02	2198.74	0	0	1084.29	3833.01	703.193	4231.87	755.602	480.881	0	0	3382.5	6452.8	4954.95
	90	1350	22.5	1836.69	4073.33	2099.26	3893.42	4973.84	170.598	0	7942.74	2802.18	2049.38	216.449	520.777	33.2514	0	1394.86	0	0	0	0	0	1400.96	2958.12	2050.65	2581.81	2128.26	0	0	1133.81	3894.07	982.428	4190.61	879.531	410.578	0	0	3546.57	6596.37	5221.41
	91	1365	22.75	2202.09	3640.04	2304.94	3847.66	4938.86	313.665	0	8227.19	3175.45	2079.71	494.938	785.806	127.864	0	1252.67	60.6077	0	0	0	65.366	1177.27	2505.35	2114.73	2397.7	2061.18	0	0	1192.55	3924.59	991.077	3913.45	1022.97	484.626	0	0	3470.15	6310.01	4990.89
	92	1380	23	1789.42	3493.7	2110.84	3805.28	4949.62	262.189	0	7796.98	2476.24	1987.67	420.184	714.318	101.834	0	1225.62	187.775	0	0	0	522.385	1412.77	2610.56	2383.56	2287.97	2231.89	0	0	1102.76	4022.5	943.05	2868.27	1243.82	462.939	0	162.872	3574.8	6169.14	4747.43
	93	1395	23.25	2149.41	3683.22	1996.32	3822.45	5305.72	284.797	0	7126.43	2812.82	2106.72	237.687	764.535	151.762	0	1326.69	880.399	0	0	0	952.868	1330.8	2336.65	2480.01	2500.29	1800.53	0	0	1043.28	4250.67	843.49	2922.52	1203.7	424.128	0	295.799	3397.25	6218.38	4658.19
	94	1410	23.5	1718.02	3792.94	1901.15	3909.9	5435.86	267.672	0	7826.93	2726.14	2016.41	295.328	721.05	80.938	0	1139.91	445.85	0	0	0	451.533	1197.5	2310.23	2463.92	2540.17	1882.33	0	0	1251.93	3975.41	681.581	2889.43	915.4	389.204	0	560.261	3564.74	6326.8	4552.87
	95	1425	23.75	1884.98	3201.01	1930.34	3756.38	5446.19	300.232	0	7073.93	2629.78	2137.01	480.467	663.931	180.908	0	962.166	254.929	0	0	0	287.222	1307.03	2711	2680.52	2799.11	1570.67	0	0	1046.33	4029.5	354.844	2528.08	1045.74	373.382	0	556.349	3445.58	6429.91	4424.91
	96	1440	24	1790.28	3787.69	1444.42	3818.77	5255.35	326.208	0	7249.98	2788.05	2155.69	3.09662	551.647	97.9237	0	1136.53	0	0	0	0	0	1407.45	2768.36	2725.96	2850.79	1843.97	0	0	864.656	3914.56	131.109	2194.71	935.809	386.647	0	542.433	3380.39	6170.86	4602.08
	97	1455	24.25	1841.17	3799.26	1321.61	3666.23	5375.24	427.323	0	7326.58	2722.27	2439.85	50.8248	383.68	122.838	0	894.261	0	0	0	0	0	1171.75	2581.68	2748.7	2789.66	1839.01	0	0	404.169	4017.1	88.9129	2265.94	892.997	527.276	0	1007.02	3428.74	6419.11	4567.94

## Sheet: Fig 5b
	cell	p62 WT	p62 △LB		Mann Whitney test
	1	13385	4918.96		P value	<0.0001
	2	17311.5	5462.37		Exact or approximate P value?	Exact
	3	14323.8	5826.36		P value summary	****
	4	8855.73	13875.4		Significantly different (P < 0.05)?	Yes
	5	13680.8	7172.97		One- or two-tailed P value?	Two-tailed
	6	11471.8	8302.09		Sum of ranks in column A,B	3021 , 2757
	7	11611.7	19487.2		Mann-Whitney U	612
	8	3870.61	7283.03
	9	11983.1	2758.2		Difference between medians
	10	11512.8	17275.5		Median of column A	13795, n=42
	11	3219.34	2706.45		Median of column B	8302, n=65
	12	13911	3087.92		Difference: Actual	-5493
	13	12574.1	9647.47		Difference: Hodges-Lehmann	-5967
	14	9545.73	10015.5
	15	12950.1	7253.2
	16	12439.9	16888.2
	17	18671.9	8548.65
	18	20256.8	3827.79
	19	9904.99	13240.4
	20	12935.7	14337.7
	21	28718.8	15576.2
	22	17931.1	17601.1
	23	15498.6	3991.31
	24	15484.9	7508.88
	25	25273.6	6306.74
	26	13477.2	4095.75
	27	15376.8	6979.59
	28	42220.2	9552.4
	29	13908.5	12690
	30	25252.1	11509
	31	11791.1	7217.78
	32	26900.7	11707
	33	14136.7	6558.79
	34	37389.4	6249.29
	35	29034.3	2972.65
	36	16349.7	5327.55
	37	19561.7	8860.22
	38	4545.8	10120.2
	39	9259.29	1499.14
	40	5959.6	12829
	41	11066.9	16957.8
	42	17181.1	9995.22
	43		9636.81
	44		4341.43
	45		5592.7
	46		5157.77
	47		6013.68
	48		21415.2
	49		16917.2
	50		7351.55
	51		7181.38
	52		2889.2
	53		4839.93
	54		9355.15
	55		16764.2
	56		14686.3
	57		9418.66
	58		12805.2
	59		8382.22
	60		5427.93
	61		4901.38
	62		4754.5
	63		8349.92
	64		11854
	65		8744.37

## Sheet: Fig 5d
		HA-UXT	data1			data2			data3
			total	insoluble	insol/total	total	insoluble	insol/total	total	insoluble	insol/total
	FLAG-p62 WT	-	31026.5	3337.75	0.107577	27538.9	3910.82	0.142011	45212.5	3092.55	0.0684003
		+	19749.8	5925.77	0.300042	28282.4	6073.72	0.214753	33101.5	8401.03	0.253796
	FLAG-p62 dLB	-	32574.8	1725.46	0.052969	28816	827.406	0.0287134	43665	456.678	0.0104587
		+	27076.1	1872.23	0.0691471	21998.4	554.263	0.0251956	31196.2	265.192	0.00850079
	Column B	WT+UXT		Column C	dLB-UXT		Column D	dLB+UXT
	vs.	vs.		vs.	vs.		vs.	vs.
	Column A	WT-UXT		Column A	WT-UXT		Column C	dLB-UXT
	Unpaired t test			Unpaired t test			Unpaired t test
	P value	0.0099		P value	0.0375		P value	0.8784
	P value summary	**		P value summary	*		P value summary	ns
	Significantly different (P < 0.05)?	Yes		Significantly different (P < 0.05)?	Yes		Significantly different (P < 0.05)?	No
	One- or two-tailed P value?	Two-tailed		One- or two-tailed P value?	Two-tailed		One- or two-tailed P value?	Two-tailed
	t, df	t=4.614, df=4		t, df	t=3.064, df=4		t, df	t=0.1630, df=4
	How big is the difference?			How big is the difference?			How big is the difference?
	Mean of column A	0.106		Mean of column A	0.106		Mean of column C	0.03071
	Mean of column B	0.2562		Mean of column C	0.03071		Mean of column D	0.03428
	Difference between means (B - A) ± SEM	0.1502 ± 0.03255		Difference between means (C - A) ± SEM	-0.07528 ± 0.02457		Difference between means (D - C) ± SEM	0.003567 ± 0.02188
	95% confidence interval	0.05981 to 0.2406		95% confidence interval	-0.1435 to -0.007060		95% confidence interval	-0.05718 to 0.06432
	R squared (eta squared)	0.8418		R squared (eta squared)	0.7012		R squared (eta squared)	0.006602
	F test to compare variances			F test to compare variances			F test to compare variances
	F, DFn, Dfd	1.344, 2, 2		F, DFn, Dfd	2.983, 2, 2		F, DFn, Dfd	2.158, 2, 2
	P value	0.8533		P value	0.5022		P value	0.6333
	P value summary	ns		P value summary	ns		P value summary	ns
	Significantly different (P < 0.05)?	No		Significantly different (P < 0.05)?	No		Significantly different (P < 0.05)?	No
	Data analyzed			Data analyzed			Data analyzed
	Sample size, column A	3		Sample size, column A	3		Sample size, column C	3
	Sample size, column B	3		Sample size, column C	3		Sample size, column D	3

## Sheet: Fig 6c
	p62 dPB1				UXT
	WT	L/A	L/P		WT	L/A	L/P
	988.52	267.517	0		16766.6	10582.1	0			p62 with			p62 with			UXT			UXT
	0	1245.34	5.89353		2118.93	11925.2	0		Column B	L/A		Column C	L/P		Column B	L/A		Column C	L/P
	505.044	854.395	0		10690.4	19825.3	0		vs.	vs.		vs.	vs.		vs.	vs.		vs.	vs.
	3752.5	1893.47	144.136		1691.85	14755	0		Column A	WT		Column A	WT		Column A	WT		Column A	WT
	215.859	1267.08	138.104		17.2311	8936.29	41.8683
	0	0	325.436		2409.97	2932.8	0		Mann Whitney test			Mann Whitney test			Mann Whitney test			Mann Whitney test
	165.38	597.201	213.957		3759.43	1002.61	1730.82		P value	0.0005		P value	<0.0001		P value	0.082		P value	<0.0001
	539.856	55.6331	103.956		2569.24	2977.93	0		Exact or approximate P value?	Exact		Exact or approximate P value?	Exact		Exact or approximate P value?	Exact		Exact or approximate P value?	Exact
	600.049	231.776	540.884		18116.3	7739.18	0		P value summary	***		P value summary	****		P value summary	ns		P value summary	****
	284.811	798.886	31.1283		12846.9	18285.3	0		Significantly different (P < 0.05)?	Yes		Significantly different (P < 0.05)?	Yes		Significantly different (P < 0.05)?	No		Significantly different (P < 0.05)?	Yes
	633.377	1588.67	508.321		2283.24	12588.8	1838.25		One- or two-tailed P value?	Two-tailed		One- or two-tailed P value?	Two-tailed		One- or two-tailed P value?	Two-tailed		One- or two-tailed P value?	Two-tailed
	922.004	1799.4	21.1815		5308.8	16576	90.2168		Sum of ranks in column A,B	10065 , 6225		Sum of ranks in column A,C	6735 , 525		Sum of ranks in column A,B	9475 , 6815		Sum of ranks in column A,C	6969 , 291
	2460.87	252.573	438.676		1999.03	25159.2	0		Mann-Whitney U	2822		Mann-Whitney U	272		Mann-Whitney U	3412		Mann-Whitney U	38
	624.283	283.636	0		3461.29	9643.96	0
	154.291	4088.2	80.5674		761.087	19943.9	0		Difference between medians			Difference between medians			Difference between medians			Difference between medians
	118.886	0	554.052		6692.91	13081.4	0		Median of column A	1116, n=98		Median of column A	1116, n=98		Median of column A	7593, n=98		Median of column A	7593, n=98
	695.361	43.0526	171.243		3356.26	8933.95	0		Median of column B	693.2, n=82		Median of column C	150.2, n=22		Median of column B	6389, n=82		Median of column C	0.000, n=22
	59.0903	15.2128	883.749		6964.47	1894.41	903.514		Difference: Actual	-423		Difference: Actual	-966		Difference: Actual	-1204		Difference: Actual	-7593
	6080.87	1.8367	156.295		28067.2	5847.23	0		Difference: Hodges-Lehmann	-460		Difference: Hodges-Lehmann	-965.5		Difference: Hodges-Lehmann	-1316		Difference: Hodges-Lehmann	-7367
	1367.03	810.064	38.0353		0	7384.06	0
	2562.48	866.812	194.21		19578.3	1097.67	0
	2755.39	264.016	524.906		22068.1	2692.43	1475.47
	18.5201	517.96			5231.75	1950.56
	408.27	2102.71			9689.97	4674.12
	448.026	37.4216			11832.4	12357.9
	38.8994	682.553			404.307	1515.13
	0	344.217			297.512	4232.25
	1124.9	61.9867			21980	4375.91
	183.649	5774.48			9390.62	11017.2
	1924.74	2140.29			9115.02	9168.27
	1340.08	1075.77			4189.99	5898.73
	1779.27	440.473			22329.5	2449.81
	5082.05	5487.66			16726	5066.72
	2950.93	508.237			27657.5	6648.03
	4350.21	280.316			19506.9	2833.12
	273.564	399.891			4570.96	4608.44
	1147.66	1387.79			10893.9	12016.5
	1699.95	1206.94			12832.7	3757.32
	918.538	1104.72			3910.59	9231.03
	1493.49	211.24			2963.76	6940.18
	633.476	350.701			585.893	9895.99
	1741.14	608.949			14577.2	6588.04
	2847.88	2558			25583.4	3026.61
	861.79	865.391			9836.99	1371.82
	227.146	1538.46			15010.6	3972.83
	390.47	872.45			2121.58	6357.57
	1035.35	179.204			4152.22	2192.57
	1825.81	0			7581.1	4287.47
	2358.39	703.907			9304.56	7015.37
	411.016	1007.24			4181.46	4909.73
	2819.52	751.129			20986.6	5805.42
	2019.43	584.538			2540.69	6420.93
	1389.39	65.0617			2663.22	3532.78
	3511.59	356.341			17486.8	6740.49
	2500.03	1090.24			17431.3	7145.63
	3770.22	344.049			6556.95	2165.78
	2287.83	57.5184			7605.49	15475.6
	3763.6	42.1979			11666.9	8759.45
	1623.47	517.428			15831.8	10496.6
	518.577	58.1291			2757.8	7707.32
	658.936	292.188			5176.41	1971.88
	745.216	26.4596			3866.06	3723.41
	374.046	1834.19			4413.22	9432.5
	4199.69	963.177			21209.2	4271.43
	0	592.017			3980.69	4128.57
	2239.66	898.804			5261.93	3297.63
	5709.24	456.628			7097.36	2614.29
	1698.81	1405.94			7743.32	11000.8
	473.281	1382.44			11297.3	6089.97
	6084.74	1993.5			25981.8	10303.3
	1211.48	139.092			9469.14	4247.62
	1107.59	851.048			6189.21	6664.34
	705.413	1241.69			4422.62	14987.5
	4563.82	1249.13			13269.3	5307.51
	5640.88	1529.48			11764.7	6944.58
	310.947	580.321			4219.24	2585.4
	1104.62	3744.24			8824.12	10786.2
	414.264	1336.55			4689.27	5198.75
	1799.97	1110.74			13874.8	3554.07
	1081.14	1527.25			6112.44	11920
	2158.61	13.0193			7263.14	5067.66
	564.09	2039.62			8951.23	9901.14
	2813.74				16140
	6012.69				19248
	1068.5				3086.15
	3135.54				8842.86
	898.457				6810.34
	2619.6				14965.1
	1095.05				9167.92
	612.269				4518.89
	5344.17				14004.2
	989.593				13677.8
	1696.69				15518.9
	1785.49				7783.21
	2863.28				5701.2
	1705.61				10556.1
	1335.54				6939.25
	704.25				7366.56

[truncated: 26 more sheets: Fig 6d, Fig 6e, sup Fig 1b, sup Fig 1c, sup Fig 2c, sup Fig 2d, sup Fig 2e, sup Fig 2f, sup Fig 2h, sup Fig 2i, sup Fig 2j, sup Fig 3a, sup Fig 3c, sup Fig 3d, sup Fig 3e, sup Fig 3f, sup Fig 3g, sup Fig 3h, sup Fig 3i, sup Fig 4c …]
